# Supplementary material for: KV1.5–KVβ1.3 Recycling Is PKC-Dependent
Source: Int J Mol Sci. 2021 Jan 29;22(3):1336. doi: 10.3390/ijms22031336 (PMC7866247; doi:10.3390/ijms22031336)
Supplement: Supplementary file 1 [file ijms-22-01336-s001.zip]

Archive with 7 entries (6 files):
- ijms-1046099-supplementary/
- ijms-1046099-supplementary/Supplemental Video 1A.avi
- ijms-1046099-supplementary/Supplemental Video 1B.avi
- ijms-1046099-supplementary/Supplemental Video 1C.avi
- ijms-1046099-supplementary/Supplemental Video 2A.avi
- ijms-1046099-supplementary/Supplemental Video 2B.avi
- ijms-1046099-supplementary/Supplemental Video 2C.avi
